# Supplementary material for: Description of the new species Coptera tonic (Hymenoptera, Diapriidae), a pupal parasitoid of Rhagoletis juniperina Marcovitch (Diptera, Tephritidae), and revised partial keys to Nearctic Coptera Say
Source: Zookeys. 2020 Nov 5;985:49–60. doi: 10.3897/zookeys.985.56974 (PMC7661480; doi:10.3897/zookeys.985.56974)
Supplement: XML Treatment for Coptera [file zookeys.985.56974-treatment1.xml]

<!DOCTYPE tp:taxon-treatment
  PUBLIC "-//TaxonX//DTD Taxonomic Treatment Publishing DTD v0 20100105//EN" "tax-treatment-NSO.dtd">
<tp:taxon-treatment xmlns:tp="http://www.plazi.org/taxpub"><tp:treatment-meta><kwd-group><label>Taxon classification</label><kwd><named-content xmlns:xlink="http://www.w3.org/1999/xlink" content-type="kingdom">Animalia</named-content></kwd><kwd><named-content xmlns:xlink="http://www.w3.org/1999/xlink" content-type="order">Hymenoptera</named-content></kwd><kwd><named-content xmlns:xlink="http://www.w3.org/1999/xlink" content-type="family">Diapriidae</named-content></kwd></kwd-group><mixed-citation publication-type="journal"><person-group><name><surname>Ericson</surname><given-names>Hannah C.</given-names></name><name><surname>Forbes</surname><given-names>Andrew A.</given-names></name></person-group><article-title>Description of the new species <italic><tp:taxon-name><tp:taxon-name-part taxon-name-part-type="genus" reg="Coptera">Coptera</tp:taxon-name-part> <tp:taxon-name-part taxon-name-part-type="species" reg="tonic">tonic</tp:taxon-name-part></tp:taxon-name></italic> (<tp:taxon-name><tp:taxon-name-part taxon-name-part-type="order">Hymenoptera</tp:taxon-name-part></tp:taxon-name>, <tp:taxon-name><tp:taxon-name-part taxon-name-part-type="family">Diapriidae</tp:taxon-name-part></tp:taxon-name>), a pupal parasitoid of <italic><tp:taxon-name><tp:taxon-name-part taxon-name-part-type="genus" reg="Rhagoletis">Rhagoletis</tp:taxon-name-part> <tp:taxon-name-part taxon-name-part-type="species" reg="juniperina">juniperina</tp:taxon-name-part></tp:taxon-name></italic> Marcovitch (<tp:taxon-name><tp:taxon-name-part taxon-name-part-type="order">Diptera</tp:taxon-name-part></tp:taxon-name>, <tp:taxon-name><tp:taxon-name-part taxon-name-part-type="family">Tephritidae</tp:taxon-name-part></tp:taxon-name>), and revised partial keys to Nearctic <italic><tp:taxon-name><tp:taxon-name-part taxon-name-part-type="genus" reg="Coptera">Coptera</tp:taxon-name-part></tp:taxon-name></italic> Say</article-title><source>Zookeys</source><day>05</day><month>11</month><year>2020</year><volume>985</volume><fpage>49</fpage><lpage>60</lpage><pub-id pub-id-type="doi">10.3897/zookeys.985.56974</pub-id></mixed-citation></tp:treatment-meta><tp:nomenclature><tp:taxon-name><object-id xmlns:xlink="http://www.w3.org/1999/xlink" content-type="arpha" xlink:type="simple">891A04A3-2484-536F-AAFF-DB318B683C4F</object-id>
              <tp:taxon-name-part taxon-name-part-type="genus" reg="Coptera">Coptera</tp:taxon-name-part>
            </tp:taxon-name><tp:taxon-authority>Say, 1836</tp:taxon-authority><tp:nomenclature-citation-list><tp:nomenclature-citation><tp:taxon-name>
                  <tp:taxon-name-part taxon-name-part-type="genus" reg="Coptera">Coptera</tp:taxon-name-part>
                </tp:taxon-name><comment>Say, 1836: 281.</comment></tp:nomenclature-citation></tp:nomenclature-citation-list></tp:nomenclature><tp:treatment-sec sec-type="Type-species" id="SECID0E1CAE"><title>Type-species.</title><p><italic><tp:taxon-name><tp:taxon-name-part taxon-name-part-type="genus" reg="Coptera">Coptera</tp:taxon-name-part> <tp:taxon-name-part taxon-name-part-type="species" reg="polita">polita</tp:taxon-name-part></tp:taxon-name></italic> Say. By monotypy.</p></tp:treatment-sec></tp:taxon-treatment>
