# Supplementary material for: Description of the new species Coptera tonic (Hymenoptera, Diapriidae), a pupal parasitoid of Rhagoletis juniperina Marcovitch (Diptera, Tephritidae), and revised partial keys to Nearctic Coptera Say
Source: Zookeys. 2020 Nov 5;985:49–60. doi: 10.3897/zookeys.985.56974 (PMC7661480; doi:10.3897/zookeys.985.56974)
Supplement: XML Treatment for Coptera tonic [file zookeys.985.56974-treatment2.xml]

<!DOCTYPE tp:taxon-treatment
  PUBLIC "-//TaxonX//DTD Taxonomic Treatment Publishing DTD v0 20100105//EN" "tax-treatment-NSO.dtd">
<tp:taxon-treatment xmlns:tp="http://www.plazi.org/taxpub"><tp:treatment-meta><kwd-group><label>Taxon classification</label><kwd><named-content xmlns:xlink="http://www.w3.org/1999/xlink" content-type="kingdom">Animalia</named-content></kwd><kwd><named-content xmlns:xlink="http://www.w3.org/1999/xlink" content-type="order">Hymenoptera</named-content></kwd><kwd><named-content xmlns:xlink="http://www.w3.org/1999/xlink" content-type="family">Diapriidae</named-content></kwd></kwd-group><mixed-citation publication-type="journal"><person-group><name><surname>Ericson</surname><given-names>Hannah C.</given-names></name><name><surname>Forbes</surname><given-names>Andrew A.</given-names></name></person-group><article-title>Description of the new species <italic><tp:taxon-name><tp:taxon-name-part taxon-name-part-type="genus" reg="Coptera">Coptera</tp:taxon-name-part> <tp:taxon-name-part taxon-name-part-type="species" reg="tonic">tonic</tp:taxon-name-part></tp:taxon-name></italic> (<tp:taxon-name><tp:taxon-name-part taxon-name-part-type="order">Hymenoptera</tp:taxon-name-part></tp:taxon-name>, <tp:taxon-name><tp:taxon-name-part taxon-name-part-type="family">Diapriidae</tp:taxon-name-part></tp:taxon-name>), a pupal parasitoid of <italic><tp:taxon-name><tp:taxon-name-part taxon-name-part-type="genus" reg="Rhagoletis">Rhagoletis</tp:taxon-name-part> <tp:taxon-name-part taxon-name-part-type="species" reg="juniperina">juniperina</tp:taxon-name-part></tp:taxon-name></italic> Marcovitch (<tp:taxon-name><tp:taxon-name-part taxon-name-part-type="order">Diptera</tp:taxon-name-part></tp:taxon-name>, <tp:taxon-name><tp:taxon-name-part taxon-name-part-type="family">Tephritidae</tp:taxon-name-part></tp:taxon-name>), and revised partial keys to Nearctic <italic><tp:taxon-name><tp:taxon-name-part taxon-name-part-type="genus" reg="Coptera">Coptera</tp:taxon-name-part></tp:taxon-name></italic> Say</article-title><source>Zookeys</source><day>05</day><month>11</month><year>2020</year><volume>985</volume><fpage>49</fpage><lpage>60</lpage><pub-id pub-id-type="doi">10.3897/zookeys.985.56974</pub-id></mixed-citation></tp:treatment-meta><tp:nomenclature><tp:taxon-name><object-id xmlns:xlink="http://www.w3.org/1999/xlink" content-type="arpha" xlink:type="simple">3912FE3D-1454-5B79-8F14-5926AFEEB29D</object-id>
              <tp:taxon-name-part taxon-name-part-type="genus" reg="Coptera">Coptera</tp:taxon-name-part>
              <tp:taxon-name-part taxon-name-part-type="species" reg="tonic">tonic</tp:taxon-name-part>
              <object-id xmlns:xlink="http://www.w3.org/1999/xlink" content-type="zoobank" xlink:type="simple">http://zoobank.org/92F47ACC-5957-41E6-B297-80BE71905189</object-id>
            </tp:taxon-name><tp:taxon-status xmlns:xlink="http://www.w3.org/1999/xlink" xlink:type="simple">sp. nov.</tp:taxon-status><xref ref-type="fig" rid="F1">Figures 1–4</xref><xref ref-type="fig" rid="F2">, 5–8</xref></tp:nomenclature><tp:treatment-sec sec-type="type material" id="SECID0E2EAE"><title>Type material.</title><p><bold><italic>Holotype</italic></bold>: USA • ♀; Ingham Co., East Lansing, MI; <named-content xmlns:xlink="http://www.w3.org/1999/xlink" content-type="dwc:verbatimCoordinates" xlink:type="simple"><named-content content-type="geo-json" specific-use="{&#34;type&#34;:&#34;Point&#34;,&#34;coordinates&#34;:[-84.477700,42.727400]}" id="NCID0EJFAE" xlink:type="simple">42.7274, -84.4777</named-content></named-content>; 3 Jul. 2011; Serdar Satar; reared from soil-collected pupa of <italic><tp:taxon-name><tp:taxon-name-part taxon-name-part-type="genus" reg="Rhagoletis">Rhagoletis</tp:taxon-name-part> <tp:taxon-name-part taxon-name-part-type="species" reg="juniperina">juniperina</tp:taxon-name-part></tp:taxon-name></italic>; <named-content xmlns:xlink="http://www.w3.org/1999/xlink" content-type="dwc:institutional_code" xlink:type="simple">UIMNH</named-content> ID: SUI:INS:04567.</p><p><bold><italic>Paratypes</italic></bold>: USA • ♀; Ingham Co., East Lansing, MI; <named-content xmlns:xlink="http://www.w3.org/1999/xlink" content-type="dwc:verbatimCoordinates" xlink:type="simple"><named-content content-type="geo-json" specific-use="{&#34;type&#34;:&#34;Point&#34;,&#34;coordinates&#34;:[-84.477700,42.727400]}" id="NCID0EIGAE" xlink:type="simple">42.7274, -84.4777</named-content></named-content>, 21 Aug. 2011; Serdar Satar; reared from pupa of <italic><tp:taxon-name><tp:taxon-name-part taxon-name-part-type="genus" reg="Rhagoletis">R.</tp:taxon-name-part> <tp:taxon-name-part taxon-name-part-type="species" reg="juniperina">juniperina</tp:taxon-name-part></tp:taxon-name></italic>, SUI:INS:04568 • 6♂; ibid; 8–9 Aug. 2011; SUI:INS:04569-04573, 04576 • ♂; ibid; 13 Aug. 2011, yellow pan trap; SUI:INS:04577 • ♀; Johnson Co., Iowa City, IA, <named-content xmlns:xlink="http://www.w3.org/1999/xlink" content-type="dwc:verbatimCoordinates" xlink:type="simple"><named-content content-type="geo-json" specific-use="{&#34;type&#34;:&#34;Point&#34;,&#34;coordinates&#34;:[-91.560300,41.650900]}" id="NCID0E2GAE" xlink:type="simple">41.6509, -91.5603</named-content></named-content>, 11 Sep. 2011, Andrew Forbes; yellow pan trap; SUI:INS:04574 • ♂; ibid; 10 Sep. 2011; SUI:INS:04565.</p><fig id="F1" position="float" orientation="portrait"><object-id xmlns:xlink="http://www.w3.org/1999/xlink" content-type="doi" xlink:type="simple">10.3897/zookeys.985.56974.figures1-4</object-id><object-id xmlns:xlink="http://www.w3.org/1999/xlink" content-type="arpha" xlink:type="simple">3190EF51-A970-578E-95E7-35B16E8DC85C</object-id><label>Figures 1–4.</label><caption><p>Female <italic><tp:taxon-name><tp:taxon-name-part taxon-name-part-type="genus" reg="Coptera">Coptera</tp:taxon-name-part> <tp:taxon-name-part taxon-name-part-type="species" reg="tonic">tonic</tp:taxon-name-part></tp:taxon-name></italic><bold>1</bold> lateral habitus <bold>2</bold> dorsal view of head <bold>3</bold> dorsal view of mesosoma <bold>4</bold> dorsal view of petiole.</p></caption><graphic xmlns:xlink="http://www.w3.org/1999/xlink" xlink:href="zookeys-985-049-g001.jpg" position="float" orientation="portrait" xlink:type="simple" id="oo_471578.jpg"><uri content-type="original_file" xlink:type="simple">https://binary.pensoft.net/fig/471578</uri></graphic></fig></tp:treatment-sec><tp:treatment-sec sec-type="diagnosis" id="SECID0EAIAE"><title>Diagnosis.</title><p><italic><tp:taxon-name><tp:taxon-name-part taxon-name-part-type="genus" reg="Coptera">Coptera</tp:taxon-name-part> <tp:taxon-name-part taxon-name-part-type="species" reg="tonic">tonic</tp:taxon-name-part></tp:taxon-name></italic> females (Figs <xref ref-type="fig" rid="F1">1–4</xref>) may be distinguished from female <italic><tp:taxon-name><tp:taxon-name-part taxon-name-part-type="genus" reg="Coptera">C.</tp:taxon-name-part> <tp:taxon-name-part taxon-name-part-type="species" reg="pomonellae">pomonellae</tp:taxon-name-part></tp:taxon-name></italic> (Figs <xref ref-type="fig" rid="F3">9–12</xref>) most readily by the distance between the apical punctures on the scutellum. In <italic><tp:taxon-name><tp:taxon-name-part taxon-name-part-type="genus" reg="Coptera">C.</tp:taxon-name-part> <tp:taxon-name-part taxon-name-part-type="species" reg="tonic">tonic</tp:taxon-name-part></tp:taxon-name></italic>, this distance is small, less than 1/2 of the shortest diameter of either puncture (Fig. <xref ref-type="fig" rid="F1">3</xref>), while in <italic><tp:taxon-name><tp:taxon-name-part taxon-name-part-type="genus" reg="Coptera">C.</tp:taxon-name-part> <tp:taxon-name-part taxon-name-part-type="species" reg="pomonellae">pomonellae</tp:taxon-name-part></tp:taxon-name></italic> the inter-puncture distance is subequal to the shortest diameter of each puncture (Fig. <xref ref-type="fig" rid="F3">11</xref>). Male <italic><tp:taxon-name><tp:taxon-name-part taxon-name-part-type="genus" reg="Coptera">C.</tp:taxon-name-part> <tp:taxon-name-part taxon-name-part-type="species" reg="tonic">tonic</tp:taxon-name-part></tp:taxon-name></italic> (Fig. <xref ref-type="fig" rid="F2">5</xref>) have each apical puncture partially or completely divided into two, such that there are indeterminately four apical punctures (Fig. <xref ref-type="fig" rid="F2">7</xref>), compared to the two standard punctures in male <italic><tp:taxon-name><tp:taxon-name-part taxon-name-part-type="genus" reg="Coptera">C.</tp:taxon-name-part> <tp:taxon-name-part taxon-name-part-type="species" reg="pomonellae">pomonellae</tp:taxon-name-part></tp:taxon-name></italic> (Fig. <xref ref-type="fig" rid="F4">15</xref>). Most flagellomeres of male <italic><tp:taxon-name><tp:taxon-name-part taxon-name-part-type="genus" reg="Coptera">C.</tp:taxon-name-part> <tp:taxon-name-part taxon-name-part-type="species" reg="tonic">tonic</tp:taxon-name-part></tp:taxon-name></italic> are 2–2.5 × longer than wide, with the apical segment 2.7–3.3 × longer than wide (Fig. <xref ref-type="fig" rid="F2">6</xref>), while the antennal segments of male <italic><tp:taxon-name><tp:taxon-name-part taxon-name-part-type="genus" reg="Coptera">C.</tp:taxon-name-part> <tp:taxon-name-part taxon-name-part-type="species" reg="pomonellae">pomonellae</tp:taxon-name-part></tp:taxon-name></italic> are shorter, less than 2 × as long as wide (final segment may approach 2.5 × as long as wide; Fig. <xref ref-type="fig" rid="F4">14</xref>). <italic><tp:taxon-name><tp:taxon-name-part taxon-name-part-type="genus" reg="Coptera">Coptera</tp:taxon-name-part> <tp:taxon-name-part taxon-name-part-type="species" reg="tonic">tonic</tp:taxon-name-part></tp:taxon-name></italic> of both sexes differ from <italic><tp:taxon-name><tp:taxon-name-part taxon-name-part-type="genus" reg="Coptera">C.</tp:taxon-name-part> <tp:taxon-name-part taxon-name-part-type="species" reg="cingulatae">cingulatae</tp:taxon-name-part></tp:taxon-name></italic> by the color of their antennae, which are dark brown to black in <italic><tp:taxon-name><tp:taxon-name-part taxon-name-part-type="genus" reg="Coptera">C.</tp:taxon-name-part> <tp:taxon-name-part taxon-name-part-type="species" reg="tonic">tonic</tp:taxon-name-part></tp:taxon-name></italic> and yellow to light brown in <italic><tp:taxon-name><tp:taxon-name-part taxon-name-part-type="genus" reg="Coptera">C.</tp:taxon-name-part> <tp:taxon-name-part taxon-name-part-type="species" reg="cingulatae">cingulatae</tp:taxon-name-part></tp:taxon-name></italic> (at least the first 3–4 flagellomeres; Figs <xref ref-type="fig" rid="F5">17</xref>, <xref ref-type="fig" rid="F5">18</xref>).</p><fig id="F2" position="float" orientation="portrait"><object-id xmlns:xlink="http://www.w3.org/1999/xlink" content-type="doi" xlink:type="simple">10.3897/zookeys.985.56974.figures5-8</object-id><object-id xmlns:xlink="http://www.w3.org/1999/xlink" content-type="arpha" xlink:type="simple">BF2FA296-AB06-58B8-AEDE-14279F2F2436</object-id><label>Figures 5–8.</label><caption><p>Male <italic><tp:taxon-name><tp:taxon-name-part taxon-name-part-type="genus" reg="Coptera">Coptera</tp:taxon-name-part> <tp:taxon-name-part taxon-name-part-type="species" reg="tonic">tonic</tp:taxon-name-part></tp:taxon-name></italic><bold>5</bold> lateral habitus <bold>6</bold> antenna <bold>7</bold> dorsal view of mesosoma <bold>8</bold> dorsal view of petiole.</p></caption><graphic xmlns:xlink="http://www.w3.org/1999/xlink" xlink:href="zookeys-985-049-g002.jpg" position="float" orientation="portrait" xlink:type="simple" id="oo_471579.jpg"><uri content-type="original_file" xlink:type="simple">https://binary.pensoft.net/fig/471579</uri></graphic></fig><fig id="F3" position="float" orientation="portrait"><object-id xmlns:xlink="http://www.w3.org/1999/xlink" content-type="doi" xlink:type="simple">10.3897/zookeys.985.56974.figures9-12</object-id><object-id xmlns:xlink="http://www.w3.org/1999/xlink" content-type="arpha" xlink:type="simple">0A134173-6AB0-5E44-AE7A-6FEC4653D542</object-id><label>Figures 9–12.</label><caption><p>Female <italic><tp:taxon-name><tp:taxon-name-part taxon-name-part-type="genus" reg="Coptera">Coptera</tp:taxon-name-part> <tp:taxon-name-part taxon-name-part-type="species" reg="pomonellae">pomonellae</tp:taxon-name-part></tp:taxon-name></italic><bold>9</bold> lateral habitus <bold>10</bold> dorsal view of head <bold>11</bold> dorsal view of mesosoma <bold>12</bold> dorsal view of petiole.</p></caption><graphic xmlns:xlink="http://www.w3.org/1999/xlink" xlink:href="zookeys-985-049-g003.jpg" position="float" orientation="portrait" xlink:type="simple" id="oo_471580.jpg"><uri content-type="original_file" xlink:type="simple">https://binary.pensoft.net/fig/471580</uri></graphic></fig></tp:treatment-sec><tp:treatment-sec sec-type="description" id="SECID0EWPAE"><title>Description.</title><p><bold>Female.</bold> Length 3.0 – 3.1 mm; wing length 2.1 – 2.2 mm. Holotype length 3.0 mm; Holotype wing length 2.1 mm.</p><p><bold><italic>Color</italic>.</bold> Body (Fig. <xref ref-type="fig" rid="F1">1</xref>) black; legs, including coxae, honey yellow; antennal scape black; flagellum testaceous; eyes and 3 ocelli yellow to white; wings slightly infuscated.</p><p><bold><italic>Head.</italic></bold> Head about as long as broad; dorsum of head normally with several large punctures (Fig. <xref ref-type="fig" rid="F1">2</xref>); distance from lateral ocelli to posterior margin of occiput longer than eyes; temples weakly round, in lateral view nearly as wide as eyes; malar space nearly half as long as eye; antennae strongly clavate and 12-segmented; first flagellomere twice as long as wide; second and third flagellomeres less than twice as long as wide but still longer than wide; all remaining flagellomeres wider than long.</p><p><bold><italic>Mesosoma.</italic></bold> Pronotum smooth. Notaulices on mesoscutum fine and slightly broadened posteriorly; scutellum weakly convex; paired punctures at apex of scutellum moderately large and separated by less than the shortest diameter of either puncture (Fig. <xref ref-type="fig" rid="F1">3</xref>); mesopleuron not impressed medially; metapleuron not impressed medially; metapleuron densely hairy.</p><p><bold><italic>Metasoma</italic>.</bold> Petiole of abdomen about 1.5 times as long as wide; petiole with all three dorsal longitudinal carinae strong but median one reduced on some specimens (Fig. <xref ref-type="fig" rid="F1">4</xref>); median sulcus of large tergite not reaching or extending beyond middle of segment; basal lateral sulci not developed.</p><p><bold>Male.</bold> Length 2.5–3.0 mm; wing length 2.1–2.3 mm.</p><p><bold><italic>Color.</italic></bold> Body black; legs (including coxae) honey yellow; antennal scape black; flagellum testaceous; eyes and 3 ocelli tan; wings slightly infuscated.</p><p><bold><italic>Head</italic>.</bold> Head wider than long; dorsum of head normally with several large punctures; distances from lateral ocelli to posterior margin of occiput slightly longer than eyes, temples roundly receding, in lateral view slightly narrower than eyes; malar space nearly half as long as eyes; antennae slender with uniform thickness throughout, 14-segmented; all flagellomeres at least twice as long as wide with apical segment about three times as long as wide (Fig. <xref ref-type="fig" rid="F2">6</xref>).</p><p><bold><italic>Mesosoma.</italic></bold> Pronotum smooth. Notaulices on mesoscutum fine, slightly broadened posteriorly; scutellum flat; paired punctures at apex of scutellum each subdivided into two smaller punctures (Fig. <xref ref-type="fig" rid="F2">7</xref>), though sometimes indistinctly; mesopleuron flat, not impressed medially; metapleuron densely hairy.</p><p><bold><italic>Metasoma</italic>.</bold> Petiole about 1.5 times as long as wide; petiole with all three dorsal longitudinal carinae strong and complete; median sulcus of large tergite not reaching the middle of the segment; basal lateral sulci not defined.</p></tp:treatment-sec><tp:treatment-sec sec-type="etymology" id="SECID0ESSAE"><title>Etymology.</title><p>The species name is a noun in apposition and refers to <tp:taxon-name><tp:taxon-name-part taxon-name-part-type="genus" reg="Coptera"/><tp:taxon-name-part taxon-name-part-type="species" reg="tonic">tonic</tp:taxon-name-part></tp:taxon-name> water; this parasitic wasp and <tp:taxon-name><tp:taxon-name-part taxon-name-part-type="genus" reg="Coptera"/><tp:taxon-name-part taxon-name-part-type="species" reg="tonic">tonic</tp:taxon-name-part></tp:taxon-name> water are both at their best when in close association with products of <italic><tp:taxon-name><tp:taxon-name-part taxon-name-part-type="genus" reg="Juniperus">Juniperus</tp:taxon-name-part></tp:taxon-name></italic> cones.</p></tp:treatment-sec><tp:treatment-sec sec-type="ecology" id="SECID0ERTAE"><title>Ecology.</title><p><italic><tp:taxon-name><tp:taxon-name-part taxon-name-part-type="genus" reg="Coptera">Coptera</tp:taxon-name-part> <tp:taxon-name-part taxon-name-part-type="species" reg="tonic">tonic</tp:taxon-name-part></tp:taxon-name></italic> is a parasitoid of the juniper maggot fly, <italic><tp:taxon-name><tp:taxon-name-part taxon-name-part-type="genus" reg="Rhagoletis">Rhagoletis</tp:taxon-name-part> <tp:taxon-name-part taxon-name-part-type="species" reg="juniperina">juniperina</tp:taxon-name-part></tp:taxon-name></italic>, a parasite of the female cones of Eastern red cedar (<italic><tp:taxon-name><tp:taxon-name-part taxon-name-part-type="genus" reg="Juniperus">Juniperus</tp:taxon-name-part> <tp:taxon-name-part taxon-name-part-type="species" reg="virginiana">virginiana</tp:taxon-name-part></tp:taxon-name></italic>) and other members of genus <italic><tp:taxon-name><tp:taxon-name-part taxon-name-part-type="genus" reg="Juniperus">Juniperus</tp:taxon-name-part></tp:taxon-name></italic>. Though oviposition has not been directly observed in <italic><tp:taxon-name><tp:taxon-name-part taxon-name-part-type="genus" reg="Coptera">C.</tp:taxon-name-part> <tp:taxon-name-part taxon-name-part-type="species" reg="tonic">tonic</tp:taxon-name-part></tp:taxon-name></italic>, these wasps have only been reared from pupae floated from soils, and not from larvae extracted from juniper cones, suggesting that attack likely occurs during the fly’s pupal stage after it has left the cone. Some pan trap collections of <italic><tp:taxon-name><tp:taxon-name-part taxon-name-part-type="genus" reg="Coptera">C.</tp:taxon-name-part> <tp:taxon-name-part taxon-name-part-type="species" reg="tonic">tonic</tp:taxon-name-part></tp:taxon-name></italic> (e.g., the female paratype labeled “Crab Apple”) were made under or near male <italic><tp:taxon-name><tp:taxon-name-part taxon-name-part-type="genus" reg="Juniperus">Juniperus</tp:taxon-name-part></tp:taxon-name></italic>, suggesting that these wasps may use plant volatiles as an indicator for host searching. All known adults were captured or emerged from pupae between late July and early October (<xref ref-type="bibr" rid="B8">Forbes et al. 2012</xref>), consistent with the phenology of <italic><tp:taxon-name><tp:taxon-name-part taxon-name-part-type="genus" reg="Rhagoletis">R.</tp:taxon-name-part> <tp:taxon-name-part taxon-name-part-type="species" reg="juniperina">juniperina</tp:taxon-name-part></tp:taxon-name></italic> pupation.</p></tp:treatment-sec><tp:treatment-sec sec-type="distribution" id="SECID0ELWAE"><title>Distribution.</title><p>Existing collections of <italic><tp:taxon-name><tp:taxon-name-part taxon-name-part-type="genus" reg="Coptera">C.</tp:taxon-name-part> <tp:taxon-name-part taxon-name-part-type="species" reg="tonic">tonic</tp:taxon-name-part></tp:taxon-name></italic> are limited to Iowa and Michigan. However, <italic><tp:taxon-name><tp:taxon-name-part taxon-name-part-type="genus" reg="Rhagoletis">Rhagoletis</tp:taxon-name-part> <tp:taxon-name-part taxon-name-part-type="species" reg="juniperina">juniperina</tp:taxon-name-part></tp:taxon-name></italic> is distributed across the continental United States and into southern Canada (<xref ref-type="bibr" rid="B4">Bush 1966</xref>, <xref ref-type="bibr" rid="B9">Frayer et al. 2015</xref>), so a wider distribution for <italic><tp:taxon-name><tp:taxon-name-part taxon-name-part-type="genus" reg="Coptera">C.</tp:taxon-name-part> <tp:taxon-name-part taxon-name-part-type="species" reg="tonic">tonic</tp:taxon-name-part></tp:taxon-name></italic> is possible, if not likely.</p><fig id="F4" position="float" orientation="portrait"><object-id xmlns:xlink="http://www.w3.org/1999/xlink" content-type="doi" xlink:type="simple">10.3897/zookeys.985.56974.figures13-16</object-id><object-id xmlns:xlink="http://www.w3.org/1999/xlink" content-type="arpha" xlink:type="simple">8903758F-A023-5940-A0ED-98ACE72DB5B5</object-id><label>Figures 13–16.</label><caption><p>Male <italic><tp:taxon-name><tp:taxon-name-part taxon-name-part-type="genus" reg="Coptera">Coptera</tp:taxon-name-part> <tp:taxon-name-part taxon-name-part-type="species" reg="pomonellae">pomonellae</tp:taxon-name-part></tp:taxon-name></italic><bold>13</bold> lateral habitus <bold>14</bold> antenna <bold>15</bold> dorsal view of mesosoma <bold>16</bold> dorsal view of petiole.</p></caption><graphic xmlns:xlink="http://www.w3.org/1999/xlink" xlink:href="zookeys-985-049-g004.jpg" position="float" orientation="portrait" xlink:type="simple" id="oo_471581.jpg"><uri content-type="original_file" xlink:type="simple">https://binary.pensoft.net/fig/471581</uri></graphic></fig><fig id="F5" position="float" orientation="portrait"><object-id xmlns:xlink="http://www.w3.org/1999/xlink" content-type="doi" xlink:type="simple">10.3897/zookeys.985.56974.figures17-18</object-id><object-id xmlns:xlink="http://www.w3.org/1999/xlink" content-type="arpha" xlink:type="simple">AD185A22-732D-5370-B05E-8008612A4CAE</object-id><label>Figures 17, 18.</label><caption><p><italic><tp:taxon-name><tp:taxon-name-part taxon-name-part-type="genus" reg="Coptera">Coptera</tp:taxon-name-part> <tp:taxon-name-part taxon-name-part-type="species" reg="cingulatae">cingulatae</tp:taxon-name-part></tp:taxon-name></italic> male and female; lateral habitus.</p></caption><graphic xmlns:xlink="http://www.w3.org/1999/xlink" xlink:href="zookeys-985-049-g005.jpg" position="float" orientation="portrait" xlink:type="simple" id="oo_471582.jpg"><uri content-type="original_file" xlink:type="simple">https://binary.pensoft.net/fig/471582</uri></graphic></fig></tp:treatment-sec><ref-list><ref id="B8"><mixed-citation xmlns:xlink="http://www.w3.org/1999/xlink" xlink:type="simple"><person-group><name name-style="western"><surname>Forbes</surname><given-names>AA</given-names></name><name name-style="western"><surname>Satar</surname><given-names>S</given-names></name><name name-style="western"><surname>Hamerlinck</surname><given-names>G</given-names></name><name name-style="western"><surname>Nelson</surname><given-names>AE</given-names></name><name name-style="western"><surname>Smith</surname><given-names>JJ</given-names></name></person-group> (<year>2012</year>) <article-title>DNA barcodes and targeted sampling methods identify a new species and cryptic patterns of host specialization among North American <italic><tp:taxon-name><tp:taxon-name-part taxon-name-part-type="genus">Coptera</tp:taxon-name-part></tp:taxon-name></italic> (<tp:taxon-name><tp:taxon-name-part taxon-name-part-type="order">Hymenoptera</tp:taxon-name-part></tp:taxon-name>: <tp:taxon-name><tp:taxon-name-part taxon-name-part-type="family">Diapriidae</tp:taxon-name-part></tp:taxon-name>).</article-title><source>Annals of the Entomological Society of America</source><volume>105</volume>(<issue>4</issue>): <fpage>608</fpage>–<lpage>612</lpage>. <ext-link xlink:type="simple" ext-link-type="doi" xlink:href="10.1603/AN12012">https://doi.org/10.1603/AN12012</ext-link></mixed-citation></ref><ref id="B4"><mixed-citation xmlns:xlink="http://www.w3.org/1999/xlink" xlink:type="simple"><person-group><name name-style="western"><surname>Bush</surname><given-names>GL</given-names></name></person-group> (<year>1966</year>) <article-title>The taxonomy, cytology, and evolution of the genus <italic><tp:taxon-name><tp:taxon-name-part taxon-name-part-type="genus">Rhagoletis</tp:taxon-name-part></tp:taxon-name></italic> in North America (<tp:taxon-name><tp:taxon-name-part taxon-name-part-type="order">Diptera</tp:taxon-name-part></tp:taxon-name>, <tp:taxon-name><tp:taxon-name-part taxon-name-part-type="family">Tephritidae</tp:taxon-name-part></tp:taxon-name>).</article-title><source>Bulletin of the Museum of Comparative Zoology, Harvard University</source><volume>134</volume>: <fpage>431</fpage>–<lpage>562</lpage>.</mixed-citation></ref><ref id="B9"><mixed-citation xmlns:xlink="http://www.w3.org/1999/xlink" xlink:type="simple"><person-group><name name-style="western"><surname>Frayer</surname><given-names>M</given-names></name><name name-style="western"><surname>Hulbert</surname><given-names>D</given-names></name><name name-style="western"><surname>Satar</surname><given-names>S</given-names></name><name name-style="western"><surname>Smith</surname><given-names>JJ</given-names></name></person-group> (<year>2015</year>) Phenological attributes and phylogenetic relationships of <italic><tp:taxon-name><tp:taxon-name-part taxon-name-part-type="genus">Rhagoletis</tp:taxon-name-part> <tp:taxon-name-part taxon-name-part-type="species">juniperina</tp:taxon-name-part></tp:taxon-name></italic> Marcovitch (<tp:taxon-name><tp:taxon-name-part taxon-name-part-type="order">Diptera</tp:taxon-name-part></tp:taxon-name>: <tp:taxon-name><tp:taxon-name-part taxon-name-part-type="family">Tephritidae</tp:taxon-name-part></tp:taxon-name>) in the Great Lakes region. The Great Lakes Entomologist 48(1 &amp; 2): 67–78. <ext-link xlink:type="simple" ext-link-type="uri" xlink:href="https://scholar.valpo.edu/tgle/vol48/iss1/5">https://scholar.valpo.edu/tgle/vol48/iss1/5</ext-link></mixed-citation></ref></ref-list></tp:taxon-treatment>
